# Supplementary material for: Diffusion of Nanorods with Various Lengths and Rigidities in Cross-Linked Networks
Source: Polymers (Basel). 2025 Dec 19;18(1):3. doi: 10.3390/polym18010003 (PMC12787724; doi:10.3390/polym18010003)
Supplement: Supplementary file 1 [file polymers-18-00003-s001.zip]

Archive with 13 entries (13 files):
- N10-rigid-thick.mp4
- N10-rigid-thin.mp4
- N10-semi-thick.mp4
- N10-semi-thin.mp4
- N10-soft-thick.mp4
- N10-soft-thin.mp4
- N25-rigid-thick.mp4
- N25-rigid-thin.mp4
- N25-semi-thick.mp4
- N25-semi-thin.mp4
- N25-soft-thick.mp4
- N25-soft-thin.mp4
- SI.pdf
